# Supplementary material for: Gene expression patterns through oral squamous cell carcinoma development: PD-L1 expression in primary tumor and circulating tumor cells
Source: Oncotarget. 2015 May 15;6(25):20902–20. doi: 10.18632/oncotarget.3939 (PMC4673238; doi:10.18632/oncotarget.3939)
Supplement: Supplementary file 2 [file oncotarget-06-20902-s002.xls]

## Sheet: JP-networks
Network	Molecules in Network	Score	Focus Molecules	Top Diseases and Functions
1	Akt,APBA1,Atrial Natriuretic Peptide,BAG4,CADM1,CD84,CD247,CD3G,CREB3L3,DLL3,DOK3,EDIL3,Fcer1,FERMT2,Gm-csf,GUCY1A3,GUCY1B3,INPP5D,JAK3,JINK1/2,KCNB1,KIF26B,KIR,LIN7A,LINGO1,MPP3,MPP6,Notch,PAQR3,PTGDS,RABGAP1L,RLN1,SLAMF1,Syntaxin,TCF7	38	27	Cellular Function and Maintenance, Hematological System Development and Function, Cancer
2	Actin,ALS2,AMPK,ARHGAP9,ARMC8,caspase,CIT,Clathrin,CTNNB1,Cyclin A,DDX3Y,DNAJC6,FAM126A,FGD2,GEMIN5,GTPase,GULP1,HMGA2,IGF2BP2,KANK1,KIAA0141,LUC7L,MDM2,NIPSNAP1,P110,PHACTR3,PYCR1,Rac,Ras homolog,Rb,RPS26,SOX17,STK35,TADA2A,TTC23	34	25	Cancer, Organismal Injury and Abnormalities, Neurological Disease
3	ACAN,ADAMTS8,CLEC10A,COL21A1,COL6A5,collagen,DDC,DSG2,FBXL5,FCN1,HDL,hemoglobin,HOXD10,IL1,MAGED2,MORN4,Nos,NPPB,Nr1h,NT5E,NYAP2,PDZK1IP1,Pro-inflammatory Cytokine,RAD18,SCUBE3,Secretase gamma,SHISA2,SPRTN,TET2,Tnf (family),trypsin,Vegf,WASF1,WDR45,ZBTB10	32	24	Cellular Movement, Hereditary Disorder, Neurological Disease
4	AChR,APBB1IP,ARHGAP8/PRR5-ARHGAP8,ARHGEF28,ATP7A,c-Src,C1QTNF9,CCK,Cofilin,Creb,DOCK8,ERK,GDNF,GNA13,HDC,HOXB9,HOXD11,HOXD13,Lfa-1,LRCH1,MERTK,NF1,NRG2,NRG (family),Pka catalytic subunit,PPP6R1,PRKD1,Rap1,RPS6KA,RPS6KA5,RPS6KA6,Rsk,SLC9A1,SPSB1,Talin	30	23	Connective Tissue Development and Function, Embryonic Development, Organ Development
5	B-cell receptor,B3GNT2,BLNK,C1q,CD6,CD300LF,CHN2,CIRBP,CYP4Z1,ERK1/2,FAIM3,FAM132A,Fcgr3,HRG,IgG,IgG1,Igg3,IgG2a,IgG2b,Ikb,IL-1R,IL18RAP,IL1RAP,IL36B,Immunoglobulin,INTERLEUKIN,KCND2,LAMA1,PD-L1,PRKAC,RASGRP3,RASSF5,SERPING1,TAB3,TNFSF15	26	21	Hematological System Development and Function, Humoral Immune Response, Tissue Morphology
6	CK1,Collagen type I,Cyclin D,CYLD,Dishevelled,E2f,ERCC2,ERCC5,ERP44,FAM72A,FLI1,Gcn5l,Hedgehog,HHIP,HIST2H2BE,IL33,ITGA11,Jnk,MIR124,MSX1,NFAT (complex),NFATC1,ROR2,SMYD3,STK4,TFF1,TH1 Cytokine,TH2 Cytokine,TNXB,TSH,TYR,VANGL2,WIF1,Wnt,WNT6	26	21	Embryonic Development, Organismal Development, Developmental Disorder
7	14-3-3,ATP8A2,Calcineurin A,CENPA,CENPI,Cg,DUSP10,FAM3D,FBP1,FOXL2,FSH,Growth hormone,Gsk3,Insulin,L3MBTL1,Lh,Mapk,NLN,PCCB,PCK2,Pdgf (complex),PEPCK,phosphatase,PTPase,PTPN7,PTPRD,RDH5,RIMS2,RUNX1,SETD7,TCF7L2,thymidine kinase,WWTR1,ZNF331,ZNF519	26	21	Carbohydrate Metabolism, Post-Translational Modification, Cell Death and Survival
8	BATF,BCR (complex),BTK,CLIP2,CTH,DMBT1,DOCK10,FOLH1,FOXE1,GREM1,Ige,JAK,KSR2,MAP2K1/2,MAP3K13,NALP,Nfat (family),NFkB (complex),NLR,NLRC3,NLRP1,NLRP2,NLRP5,Pak,PLC gamma,Ptk,Raf,RNF112,SYK/ZAP,TEC/BTK/ITK/TXK/BMX,TNFAIP8,TPO,TRIM32,TXK,VAV	24	20	Cancer, Gastrointestinal Disease, Organismal Injury and Abnormalities
9	ADCY,ADRB1,ANK2,cacn,CACNA1A,CACNB2,CACNG4,Calcineurin protein(s),calpain,CNR2,DRD5,FKBP1A,G protein,G protein beta gamma,GABBR1,Gpcr,GPR98,GPR161,GPR174,Gs-coupled receptor,HTR7,ITPR,L-type Calcium Channel,NFIA,NMDA Receptor,Pkc(s),PP2A,RBM12B,RGN,Shc,SUMF2,TRPC1,voltage-gated calcium channel,ZNF233,ZP3	24	20	Psychological Disorders, Neurological Disease, Cell Signaling
10	26s Proteasome,Calmodulin,Camk,CAMK1G,Cbp/p300,Ck2,ENTPD3,estrogen receptor,GSG2,Hdac,Histone h3,HOXA7,HOXA11,Hsp70,Hsp90,KCNMA1,LRRTM1,MTBP,N-cor,PCDH20,PDE1B,Pka,PLC,PLCB2,POLR2F,POMC,PPEF1,Proinsulin,RAD51AP1,RARB,RCN3,RNA polymerase II,TMEM74,TSHZ3,TYRP1	24	20	Cellular Function and Maintenance, Hair and Skin Development and Function, Ophthalmic Disease
11	AP1S3,BAG4,BCAS3,CRIM1,DDX3Y,DPY19L2,DYX1C1,ERMN,ESR1,EVI2A,FERMT2,GUCY1A3,GUCY1B3,HEPHL1,KIAA1462,KLHL5,KLHL24,LEKR1,LGI2,MINK1,miR-1-3p (and other miRNAs w/seed GGAAUGU),miR-181a-5p (and other miRNAs w/seed ACAUUCA),miR-376a-3p (and other miRNAs w/seed UCAUAGA),miR-4271 (and other miRNAs w/seed GGGGAAG),MPP7,PATL2,POLQ,SEMA4F,SLC4A10,STUB1,TRPM3,ZNF366,ZNF439,ZNF547,ZNF703	22	19	Developmental Disorder, Endocrine System Disorders, Hereditary Disorder
12	ARPP21,BIN2,C16orf70,CNPY1,DNA2,DPP3,FKBP7,FOXJ3,HS2ST1,HS3ST5,HSPA8,LRRC2,MAP7,miR-17-5p (and other miRNAs w/seed AAAGUGC),miR-26a-5p (and other miRNAs w/seed UCAAGUA),miR-515-3p (and other miRNAs w/seed AGUGCCU),PFN4,PPIC,PTPRD,RASGEF1A,RBM12B,RHCE/RHD,RNF6,RTN3,SALL1,SAMD12,SGTA,SIRPD,ST6GAL2,SULT1C2,TBC1D12,TERF1,UPK3A,WFS1,ZNF16	22	19	Post-Translational Modification, Cancer, Cell Cycle
13	ARIH2OS,ARL4A,CYB5RL,GCC1,GOLT1A,H2AFB3 (includes others),HN1L,HNF1A,HNMT,HPGDS,KLHL12,LIMD1,LRRC24,MFI2,miR-188-3p (miRNAs w/seed UCCCACA),miR-4479 (miRNAs w/seed GCGCGGC),miR-5095 (and other miRNAs w/seed UACAGGC),NXNL2,OGDH,PCDH11Y,RAB42,SLC22A11,SUN3,TBC1D32,THAP10,UBXN7,UBXN2A,UBXN2B,ZBTB8B,ZNF114,ZNF276,ZNF320,ZNF443,ZNF563,ZNF799	22	19	Gastrointestinal Disease, Organismal Injury and Abnormalities, Respiratory Disease
14	Alpha catenin,CaMKII,CCDC88B,CD3,CD8,cytochrome C,Cytokeratin,DSCC1,ETV5,F Actin,GAL3ST1,Hsp27,Iga,IL6ST,ITGAL,KRT20,KRT23,Laminin,Mek,MLANA,NAGA,NF2,PARVB,PI3K (complex),PI3K p85,PIK3R3,PLEKHA5,PLEKHA6,PTPRC,Sapk,Sos,STAT5a/b,STMN1,TCR,ZAP70	21	18	Cell Morphology, Cell-To-Cell Signaling and Interaction, Hematological System Development and Function
15	AQP11,ATP7A,BCL9L,CADM1,CLASP1,DIEXF,ERC2,FGF18,FGFR1,FRRS1L,KIAA1804,KLB,LCTL,LRRC58,MAMSTR,MIPOL1,miR-1243 (miRNAs w/seed ACUGGAU),miR-16-5p (and other miRNAs w/seed AGCAGCA),miR-205-5p (and other miRNAs w/seed CCUUCAU),NAT8L,NEBL,PI16,PLEKHA5,PPFIA2,PTPRM,RBM6,RBM41,SCN3A,SCN8A,SLC4A4,SYNDIG1,TMEM109,TXNRD3,WDTC1,ZNF697	21	18	Cell Cycle, Cell-To-Cell Signaling and Interaction, Cellular Growth and Proliferation
16	ATL2,BAG4,CHRAC1,CIRBP,COLGALT1,COP I,COPE,COPG1,COPG2,COPZ2,ELAVL1,ERGIC2,ERP44,IL6,KIAA1462,LBX2,LECT2,LOC643802,LRTOMT,miR-4794 (and other miRNAs w/seed CUGGCUA),miR-539-5p (miRNAs w/seed GAGAAAU),PRH2,RNF2,SFT2D3,SIPA1L3,SLC14A1,SLC35G1,SPRR1A,TCEAL8,THNSL2,TMEM65,TMX1,XKR6,ZFP64,ZNF623	21	18	Auditory Disease, Hematological Disease, Hereditary Disorder
17	ADAMTSL2,AMN1,AS3MT,ATAT1,CD69,DPY19L1,DR1,DSCR4,FOLH1B,FOXF2,GATA3,Histone h4,HMX1,miR-141-3p (and other miRNAs w/seed AACACUG),miR-182-5p (and other miRNAs w/seed UUGGCAA),miR-1913 (and other miRNAs w/seed CUGCCCC),miR-660-5p (and other miRNAs w/seed ACCCAUU),MOB3B,MUC16,MYDGF,NAT8L,OAS3,PAEP,PGRMC2,RFTN1,RHPN2,SCARB2,SLC6A7,TMEM67,TMEM145,TMEM190,TMTC1,TRIM16,ZBTB40,ZC3H8	21	18	Cardiovascular Disease, Inflammatory Disease, Inflammatory Response
18	ANKRD30B,ASB16,BCAP29,CDH16,DLX6,ERCC6L2,FAM110D,FLJ45513,HMGN4,HOXA10,HOXB3,HSP90AA1,HSPA12A,MFNG,MINOS1-NBL1/NBL1,miR-214-3p (and other miRNAs w/seed CAGCAGG),miR-4291 (and other miRNAs w/seed UCAGCAG),miR-7a-5p (and other miRNAs w/seed GGAAGAC),NIPSNAP1,OLFM2,PRKG2,RCBTB2,RCSD1,RNF213,RPGRIP1L,RPS6,RPS27L,RPS4Y1,RPS6KL1,SLIT1,STK32B,TMEM254,UHMK1,UNC13C,ZNF212	21	18	Cellular Growth and Proliferation, Hematological System Development and Function, Hematopoiesis
19	A1CF,AKAP8L,AQR,ARSJ,CDYL,CELF2,CERS6,CHST1,FNDC4,FZD3,GABRP,GPR133,HOXB8,IQCD,KIAA1211L,LPAR6,MATN1,MATN3,miR-27a-3p (and other miRNAs w/seed UCACAGU),miR-4774-5p (miRNAs w/seed CUGGUAU),miR-489-3p (miRNAs w/seed UGACAUC),MVB12B,NPTXR,PEX7,PLAG1,PRRG1,PTGDR,RBM22,SEMA4F,STK32B,SUZ12,TMPRSS7,TNPO3,TSPYL5,VPS37A	19	17	Hereditary Disorder, Skeletal and Muscular Disorders, Inflammatory Disease
20	ADCY8,ALMS1,ARMCX5-GPRASP2/GPRASP2,ATP4A,ATP4B,CMTR1,CPSF2,CREB5,DIRAS2,DNAH6,DNAH10,DNAH11,DNAH14,DNAL1,GSTA2,GSTA4,Gstm3,GSTM4,GSTO1,IGSF21,MLC1,MYO9B,NEIL2,PHF20L1,PNPLA6,RHPN2,RNF213,SCAMP2,SYNGR2,TCF25,TPRA1,UBC,USP9Y,VAMP5,ZNF471	19	17	Cancer, Cardiac Arteriopathy, Cardiovascular Disease
21	AMDHD1,ARID3A,EIF2AK2,ELAVL1,FAR1,FAR2,FLYWCH2,GAN,GIMAP7,HSPA8,KDM1A,LRRC28,miR-4459 (miRNAs w/seed CAGGAGG),NEDD4,NKX2-3,NSUN3,PIGW,PIN1,SERTAD1,SNAP25,SP110,SP140,SP140L,STX4,STX1A,STXBP6,TATDN1,TBCB,TMEM38B,UBC,UBD,USP7,WBSCR27,ZNF284,ZNF541	17	16	Cell-To-Cell Signaling and Interaction, Cellular Function and Maintenance, Drug Metabolism
22	ABHD17A,ACBD3,B9D1,BIK,CC2D2A,CDKN2AIP,CLP1,EXOSC4,FAM78A,GOLGB1,HS1BP3,KBTBD8,miR-345-3p (and other miRNAs w/seed CUGAACU),MKS1,MYO1F,NBPF3,PCF11,PODXL2,PTCRA,RHBDL3,RIC1,SYMPK,TCTN2,TMEM231,TMEM167B,TSEN2,TSEN15,TSEN34,TSEN54,TSPO,UBC,ZC2HC1A,ZNF676,ZNF761,ZNF813	17	16	Developmental Disorder, Hereditary Disorder, Organismal Injury and Abnormalities
23	ALG10,ARL13B,BAK1,BHLHB9,CEP70,DDX26B,DNMT3B,FOLR1,GIMAP1,GIMAP5,INPP5E,INTS1,INTS3,INTS6,IPO5,IRF5,KIAA1468,KLHL7,MAPK6,MKRN3,NBEAL2,NCAPH2,PNPLA7,POR,PPP2R4,RBX1,SEC14L4,SIAH1,STX4,TTC25,UBC,ZNF443,ZNF625,ZNF671,ZNF879	17	16	RNA Post-Transcriptional Modification, Developmental Disorder, Hereditary Disorder
24	ADAMTS16,AP1S3,ARHGEF6,CASZ1,CHFR,DMD,EGR3,FAM162B,FAM65B,HEATR4,INTS2,KDM6A,miR-1227-3p (miRNAs w/seed GUGCCAC),miR-129-1-3p (and other miRNAs w/seed AGCCCUU),miR-1301-3p (and other miRNAs w/seed UGCAGCU),miR-293-5p (and other miRNAs w/seed CUCAAAC),miR-340-5p (miRNAs w/seed UAUAAAG),miR-344d-3p (and other miRNAs w/seed AUAUAAC),miR-361-5p (miRNAs w/seed UAUCAGA),miR-382-5p (miRNAs w/seed AAGUUG…	17	16	Hereditary Disorder, Neurological Disease, Cellular Development
25	AP4S1,APBA2,APP,ARGLU1,BUB1B,CCNB3,CCNB1IP1,CDC7,CIAO1,COL14A1,DNM1L,DSN1,EEPD1,FAM64A,GIMAP6,HRASLS,IGFBP2,MAGEA4,MEOX1,miR-3911 (and other miRNAs w/seed GUGUGGA),miR-545-3p (miRNAs w/seed CAGCAAA),MTHFR,NECAB3,RNF24,SKA3,SPC24,SSX2IP,SYT17,TAF1B,TMEM255A,TRIM69,TSPY2 (includes others),UBXN6,ULK4,ZWINT	17	16	Molecular Transport, Hematological Disease, Cellular Compromise
