# Supplementary material for: Gene expression patterns through oral squamous cell carcinoma development: PD-L1 expression in primary tumor and circulating tumor cells
Source: Oncotarget. 2015 May 15;6(25):20902–20. doi: 10.18632/oncotarget.3939 (PMC4673238; doi:10.18632/oncotarget.3939)
Supplement: Supplementary file 3 [file oncotarget-06-20902-s003.xls]

## Sheet: canonical pathways (1).txt
Ingenuity Canonical Pathways	-log(p-value)	p-value	Ratio	z-score	Molecules
T Cell Receptor Signaling	2.82	0.00151356	0.0928		PTPRC,BTK,PIK3R3,CD247,CD3G,PTPN7,TXK,ZAP70,NFATC1
Melanocyte Development and Pigmentation Signaling	2.63	0.00234423	0.0952	2.121	TYRP1,PIK3R3,RPS6KA6,TYR,POMC,RPS6KA5,CREB5,ATF2
Role of Macrophages, Fibroblasts and Endothelial Cells in Rheumatoid Arthritis	2.37	0.0042658	0.057		IL6ST,PLCB2,WNT6,CREB5,NFATC1,ATF2,IL36B,IL18RAP,IL33,PIK3R3,ROR2,WIF1,SOST,CTNNB1,IL1RAP,TCF7L2,PRKD1
FLT3 Signaling in Hematopoietic Progenitor Cells	2.35	0.00446684	0.0946	1.134	PIK3R3,STAT5A,RPS6KA6,RPS6KA5,CREB5,INPP5D,ATF2
p38 MAPK Signaling	2.27	0.00537032	0.0769	0	IL33,RPS6KA6,DUSP10,RPS6KA5,CREB5,IL1RAP,IL36B,IL18RAP,ATF2
ERK5 Signaling	2.1	0.00794328	0.0952	1.633	IL6ST,RPS6KA6,RPS6KA5,GNA13,CREB5,ATF2
B Cell Receptor Signaling	1.98	0.0104713	0.0625		BLNK,PTPRC,BTK,PIK3R3,APBB1IP,MAP3K13,RASSF5,CREB5,INPP5D,NFATC1,ATF2
Primary Immunodeficiency Signaling	1.84	0.0144544	0.0962		BLNK,PTPRC,BTK,ZAP70,JAK3
Sperm Motility	1.7	0.0199526	0.0661	0.707	NPPB,PLCB2,TXK,GUCY1A3,ZP3,PDE1B,GUCY1B3,PRKD1
Role of NFAT in Regulation of the Immune Response	1.67	0.0213796	0.0585	-1.897	BLNK,BTK,PIK3R3,CD247,CD3G,PLCB2,ZAP70,GNA13,NFATC1,ATF2
Nitric Oxide Signaling in the Cardiovascular System	1.67	0.0213796	0.07	-0.378	PIK3R3,ADRB1,GUCY1A3,PDE1B,GUCY1B3,PRKD1,CACNA1A
Cholecystokinin/Gastrin-mediated Signaling	1.65	0.0223872	0.0693	0.378	IL33,PLCB2,CCK,GNA13,PRKD1,IL36B,ATF2
FcÎ_RIIB Signaling in B Lymphocytes	1.58	0.0263027	0.0976	-1	BLNK,BTK,PIK3R3,INPP5D
L-dopachrome Biosynthesis	1.56	0.0275423	1		TYR
Histamine Biosynthesis	1.56	0.0275423	1		HDC
L-cysteine Degradation II	1.56	0.0275423	1		CTH
iCOS-iCOSL Signaling in T Helper Cells	1.51	0.030903	0.0648	-1.342	PTPRC,PIK3R3,CD247,CD3G,ZAP70,INPP5D,NFATC1
Role of IL-17F in Allergic Inflammatory Airway Diseases	1.48	0.0331131	0.0909		RPS6KA6,RPS6KA5,CREB5,ATF2
CTLA4 Signaling in Cytotoxic T Lymphocytes	1.44	0.0363078	0.0682		PIK3R3,CD247,CD3G,CLTCL1,ZAP70,AP1S3
IL-10 Signaling	1.39	0.040738	0.0735		IL33,CCR5,IL1RAP,IL36B,IL18RAP
Growth Hormone Signaling	1.37	0.042658	0.0725	0.447	PIK3R3,STAT5A,RPS6KA6,RPS6KA5,PRKD1
Role of Osteoblasts, Osteoclasts and Chondrocytes in Rheumatoid Arthritis	1.37	0.042658	0.0502		IL33,PIK3R3,WIF1,WNT6,SOST,CTNNB1,IL1RAP,NFATC1,TCF7L2,IL36B,IL18RAP
SAPK/JNK Signaling	1.33	0.0467735	0.0638	0	PIK3R3,DUSP10,MAP3K13,GNA13,NFATC1,ATF2
Guanosine Nucleotides Degradation III	1.31	0.0489779	0.154		NT5E,AOX1
Leukocyte Extravasation Signaling	1.3	0.0501187	0.0505	-1.414	BTK,PIK3R3,TXK,EDIL3,ARHGAP9,RASSF5,CTNNB1,ITGAL,PRKD1,ARHGAP8/PRR5-ARHGAP8
RhoA Signaling	1.27	0.0537032	0.0574	1.89	RHPN2,ARHGAP9,CIT,CDC42EP3,WASF1,GNA13,ARHGAP8/PRR5-ARHGAP8
L-DOPA Degradation	1.26	0.0549541	0.5		LRTOMT
Cysteine Biosynthesis/Homocysteine Degradation	1.26	0.0549541	0.5		CTH
CNTF Signaling	1.25	0.0562341	0.0769	0	PIK3R3,IL6ST,RPS6KA6,RPS6KA5
Urate Biosynthesis/Inosine 5'-phosphate Degradation	1.25	0.0562341	0.143		NT5E,AOX1
Cytotoxic T Lymphocyte-mediated Apoptosis of Target Cells	1.23	0.0588844	0.0938		CD247,CD3G,CASP8
PI3K Signaling in B Lymphocytes	1.18	0.0660693	0.0547	-1.134	BLNK,PTPRC,BTK,PLCB2,INPP5D,NFATC1,ATF2
IL-9 Signaling	1.17	0.0676083	0.0882		PIK3R3,STAT5A,JAK3
Oncostatin M Signaling	1.17	0.0676083	0.0882		IL6ST,STAT5A,JAK3
Wnt/Ca+ pathway	1.15	0.0707946	0.0714	0	PLCB2,CREB5,NFATC1,ATF2
Phospholipase C Signaling	1.15	0.0707946	0.046	-0.333	BLNK,BTK,CD247,CD3G,PLCB2,ZAP70,GNA13,CREB5,NFATC1,PRKD1,ATF2
Nucleotide Excision Repair Pathway	1.14	0.0724436	0.0857		POLR2F,ERCC5,ERCC2
ErbB2-ErbB3 Signaling	1.13	0.074131	0.0702		PIK3R3,STAT5A,NRG2,JAK3
NGF Signaling	1.11	0.0776247	0.0561	1.633	PIK3R3,RPS6KA6,MAP3K13,RPS6KA5,CREB5,ATF2
Prostate Cancer Signaling	1.11	0.0776247	0.061		PIK3R3,MDM2,CREB5,CTNNB1,ATF2
Adenosine Nucleotides Degradation II	1.1	0.0794328	0.118		NT5E,AOX1
Dopamine-DARPP32 Feedback in cAMP Signaling	1.09	0.0812831	0.0497	0.707	PLCB2,GUCY1A3,DRD5,CREB5,GUCY1B3,PRKD1,CACNA1A,ATF2
Thyroid Hormone Biosynthesis	1.09	0.0812831	0.333		TPO
L-serine Degradation	1.09	0.0812831	0.333		SDS
ATM Signaling	1.09	0.0812831	0.0678	-1	CCNB3,MDM2,CREB5,ATF2
Corticotropin Releasing Hormone Signaling	1.05	0.0891251	0.0541		GUCY1A3,POMC,CREB5,GUCY1B3,PRKD1,ATF2
Estrogen-Dependent Breast Cancer Signaling	1.03	0.0933254	0.0645		PIK3R3,STAT5A,CREB5,ATF2
Aryl Hydrocarbon Receptor Signaling	1.02	0.0954993	0.05	-1	NFIA,TYR,GSTA4,TFF1,RARB,GSTM4,MDM2
Role of JAK1 and JAK3 in Î_c Cytokine Signaling	1.01	0.0977237	0.0635		BLNK,PIK3R3,STAT5A,JAK3
Thyroid Cancer Signaling	1	0.1	0.075		GDNF,CTNNB1,TCF7L2
Calcium-induced T Lymphocyte Apoptosis	0.99	0.102329	0.0625		CD247,CD3G,ZAP70,PRKD1
IL-6 Signaling	0.98	0.104713	0.0517	-1.633	IL33,PIK3R3,IL6ST,IL1RAP,IL36B,IL18RAP
Cardiomyocyte Differentiation via BMP Receptors	0.98	0.105439	0.1		NPPB,ATF2
Purine Nucleotides Degradation II (Aerobic)	0.98	0.105439	0.1		NT5E,AOX1
Arsenate Detoxification I (Glutaredoxin)	0.97	0.10666	0.25		AS3MT
Catecholamine Biosynthesis	0.97	0.10666	0.25		DDC
Eumelanin Biosynthesis	0.97	0.10666	0.25		TYR
Methylmalonyl Pathway	0.97	0.10666	0.25		PCCB
Proline Biosynthesis I	0.97	0.10666	0.25		PYCR1
Non-Small Cell Lung Cancer Signaling	0.97	0.106905	0.0615		PIK3R3,STK4,RARB,RASSF5
Hypoxia Signaling in the Cardiovascular System	0.97	0.106905	0.0615		UBE2H,MDM2,CREB5,ATF2
CD28 Signaling in T Helper Cells	0.95	0.111429	0.0508		PTPRC,PIK3R3,CD247,CD3G,ZAP70,NFATC1
PKCÎ¸ Signaling in T Lymphocytes	0.95	0.111429	0.0508	0	PIK3R3,CD247,CD3G,MAP3K13,ZAP70,NFATC1
Glioblastoma Multiforme Signaling	0.95	0.11324	0.0479	0	PIK3R3,PLCB2,NF1,NF2,MDM2,WNT6,CTNNB1
Factors Promoting Cardiogenesis in Vertebrates	0.95	0.113501	0.0543		NPPB,CTNNB1,TCF7L2,PRKD1,ATF2
PPAR Signaling	0.92	0.121339	0.0532	1.342	IL33,STAT5A,IL1RAP,IL36B,IL18RAP
Mouse Embryonic Stem Cell Pluripotency	0.9	0.125314	0.0526	-0.447	PIK3R3,IL6ST,JAK3,CTNNB1,TCF7L2
CCR5 Signaling in Macrophages	0.9	0.125603	0.058		CD247,CD3G,CCR5,PRKD1
Role of Hypercytokinemia/hyperchemokinemia in the Pathogenesis of Influenza	0.89	0.129122	0.0667		IL33,CCR5,IL36B
CMP-N-acetylneuraminate Biosynthesis I (Eukaryotes)	0.88	0.131522	0.2		NANP
2-oxobutanoate Degradation I	0.88	0.131522	0.2		PCCB
Caveolar-mediated Endocytosis Signaling	0.87	0.135207	0.0563		ITGA11,COPG2,ITGAL,COPG1
IL-3 Signaling	0.87	0.135207	0.0563	0	PIK3R3,STAT5A,INPP5D,PRKD1
PEDF Signaling	0.87	0.135207	0.0563		PIK3R3,GDNF,CASP8,TCF7
Basal Cell Carcinoma Signaling	0.85	0.140281	0.0556		WNT6,HHIP,CTNNB1,TCF7L2
Gap Junction Signaling	0.85	0.141579	0.0452		PIK3R3,PLCB2,ADRB1,GUCY1A3,CTNNB1,GUCY1B3,PRKD1
Tumoricidal Function of Hepatic Natural Killer Cells	0.85	0.142889	0.0833		CASP8,ITGAL
NF-ÎºB Activation by Viruses	0.84	0.145546	0.0548		PIK3R3,CCR5,ITGAL,PRKD1
Prolactin Signaling	0.84	0.145546	0.0548	-1	PIK3R3,STAT5A,TCF7,PRKD1
Cellular Effects of Sildenafil (Viagra)	0.82	0.150661	0.0465		PLCB2,GUCY1A3,CACNG4,PDE1B,GUCY1B3,CACNA1A
Tec Kinase Signaling	0.82	0.152055	0.0443	-1.633	BTK,PIK3R3,STAT5A,TXK,GNA13,JAK3,PRKD1
Role of JAK family kinases in IL-6-type Cytokine Signaling	0.82	0.152405	0.08		IL6ST,STAT5A
Proline Biosynthesis II (from Arginine)	0.81	0.155597	0.167		PYCR1
Chondroitin and Dermatan Biosynthesis	0.81	0.155597	0.167		CHSY3
Serotonin and Melatonin Biosynthesis	0.81	0.155597	0.167		DDC
Arginine Degradation VI (Arginase 2 Pathway)	0.81	0.155597	0.167		PYCR1
Thioredoxin Pathway	0.81	0.155597	0.167		TXNRD3
TREM1 Signaling	0.81	0.155955	0.0533	0	STAT5A,NLRP5,NLRC3,NLRP2
cAMP-mediated signaling	0.8	0.158125	0.0411	-0.333	ADRB1,CNR2,HTR7,PDE1B,CAMK1G,DRD5,GABBR1,CREB5,ATF2
IL-4 Signaling	0.79	0.161065	0.0526		PIK3R3,JAK3,INPP5D,NFATC1
Acute Myeloid Leukemia Signaling	0.78	0.166341	0.0519	0	RUNX1,PIK3R3,STAT5A,TCF7L2
IL-15 Production	0.76	0.172187	0.0741		TXK,JAK3
Relaxin Signaling	0.76	0.174582	0.0444	1	PIK3R3,GUCY1A3,RLN1,PDE1B,GNA13,GUCY1B3
Regulation of IL-2 Expression in Activated and Anergic T Lymphocytes	0.75	0.177419	0.0506		CD247,CD3G,ZAP70,NFATC1
G-Protein Coupled Receptor Signaling	0.75	0.177419	0.0391		PIK3R3,PLCB2,ADRB1,CNR2,HTR7,PDE1B,DRD5,GABBR1,CREB5,ATF2
Superoxide Radicals Degradation	0.75	0.179061	0.143		TYRP1
UVB-Induced MAPK Signaling	0.74	0.18239	0.0566		PIK3R3,RPS6KA5,PRKD1
IL-2 Signaling	0.74	0.18239	0.0566		PIK3R3,STAT5A,JAK3
GÎ±s Signaling	0.73	0.187068	0.0459	0.447	ADRB1,HTR7,DRD5,CREB5,ATF2
Natural Killer Cell Signaling	0.72	0.191867	0.0455		PIK3R3,CD247,ZAP70,INPP5D,PRKD1
Role of Tissue Factor in Cancer	0.72	0.191867	0.0455		PIK3R3,STAT5A,RPS6KA6,RPS6KA5,GNA13
Acute Phase Response Signaling	0.72	0.191867	0.0414	-0.447	IL33,PIK3R3,IL6ST,SERPING1,HRG,IL1RAP,IL36B
Wnt/Î_-catenin Signaling	0.72	0.191867	0.0414	1.633	SOX17,WIF1,RARB,MDM2,WNT6,CTNNB1,TCF7L2
Pyrimidine Ribonucleotides Interconversion	0.72	0.192309	0.069		NME5,ENTPD3
Thrombopoietin Signaling	0.71	0.196789	0.0545		PIK3R3,STAT5A,PRKD1
Role of NANOG in Mammalian Embryonic Stem Cell Pluripotency	0.71	0.196789	0.045	-1	PIK3R3,IL6ST,WNT6,JAK3,CTNNB1
CREB Signaling in Neurons	0.7	0.199526	0.0409	0.447	PIK3R3,PLCB2,POLR2F,GNA13,CREB5,PRKD1,ATF2
Glucose and Glucose-1-phosphate Degradation	0.7	0.201837	0.125		RGN
Histidine Degradation III	0.7	0.201837	0.125		AMDHD1
Glutathione-mediated Detoxification	0.69	0.202768	0.0667		GSTA4,GSTM4
Role of p14/p19ARF in Tumor Suppression	0.69	0.202768	0.0667		PIK3R3,MDM2
Endothelin-1 Signaling	0.69	0.203704	0.0407	-0.378	PIK3R3,PLCB2,GUCY1A3,GNA13,CASP8,GUCY1B3,PRKD1
Nur77 Signaling in T Lymphocytes	0.68	0.210863	0.0526		CD247,CD3G,NFATC1
FGF Signaling	0.68	0.211349	0.0471	1	PIK3R3,RPS6KA5,CREB5,ATF2
Pyrimidine Ribonucleotides De Novo Biosynthesis	0.67	0.212814	0.0645		NME5,ENTPD3
Superpathway of Methionine Degradation	0.65	0.223357	0.0625		PCCB,CTH
Pathogenesis of Multiple Sclerosis	0.65	0.224388	0.111		CCR5
Prostanoid Biosynthesis	0.65	0.224388	0.111		PTGDS
Folate Transformations I	0.65	0.224388	0.111		MTHFR
Neuregulin Signaling	0.64	0.229087	0.0455	-1	PIK3R3,STAT5A,NRG2,PRKD1
UVA-Induced MAPK Signaling	0.64	0.229087	0.0455	0	PIK3R3,RPS6KA6,PLCB2,RPS6KA5
ErbB4 Signaling	0.63	0.232809	0.05		PIK3R3,NRG2,PRKD1
Circadian Rhythm Signaling	0.63	0.233346	0.0606		CREB5,ATF2
Virus Entry via Endocytic Pathways	0.63	0.234963	0.0449		PIK3R3,CLTCL1,ITGAL,PRKD1
NRF2-mediated Oxidative Stress Response	0.63	0.236048	0.0389		PIK3R3,GSTA4,DNAJC6,CYP4Z1,GSTM4,AOX1,PRKD1
P2Y Purigenic Receptor Signaling Pathway	0.63	0.236592	0.042	0.447	PIK3R3,PLCB2,CREB5,PRKD1,ATF2
Glucocorticoid Receptor Signaling	0.63	0.237137	0.0364		PIK3R3,CD247,CD3G,STAT5A,POLR2F,PCK2,POMC,ERCC2,JAK3,NFATC1
TWEAK Signaling	0.61	0.243781	0.0588		CASP8,BAG4
Inhibition of Angiogenesis by TSP1	0.61	0.243781	0.0588		GUCY1A3,GUCY1B3
Histidine Degradation VI	0.61	0.246037	0.1		AMDHD1
Glycine Betaine Degradation	0.61	0.246037	0.1		SDS
Aldosterone Signaling in Epithelial Cells	0.6	0.248886	0.0395		PIK3R3,PLCB2,DNAJC6,ASIC3,SLC9A1,PRKD1
tRNA Splicing	0.6	0.254097	0.0571		TSEN15,PDE1B
Antiproliferative Role of Somatostatin Receptor 2	0.59	0.25527	0.0476		PIK3R3,GUCY1A3,GUCY1B3
PCP pathway	0.59	0.25527	0.0476		ROR2,WNT6,ATF2
PI3K/AKT Signaling	0.59	0.257632	0.0407	1.342	PIK3R3,MDM2,JAK3,CTNNB1,INPP5D
ILK Signaling	0.58	0.261216	0.0376	1.134	PIK3R3,PARVB,FERMT2,RPS6KA5,CREB5,CTNNB1,ATF2
mTOR Signaling	0.57	0.269774	0.0372	1.342	PIK3R3,RPS6KA6,RPS26,FKBP1A,RPS6KA5,PRKD1,ARHGAP8/PRR5-ARHGAP8
Systemic Lupus Erythematosus Signaling	0.57	0.269774	0.0364		IL33,PTPRC,PIK3R3,CD247,CD3G,INPP5D,NFATC1,IL36B
Glioma Signaling	0.57	0.271644	0.0421	1	PIK3R3,CAMK1G,MDM2,PRKD1
Protein Kinase A Signaling	0.56	0.276058	0.0338		PLCB2,PTPN7,PTPRD,CREB5,NFATC1,ATF2,PTPRC,DUSP10,PDE1B,GNA13,CTNNB1,PRKD1,TCF7L2
IL-15 Signaling	0.56	0.277971	0.0455		PIK3R3,STAT5A,JAK3
Notch Signaling	0.55	0.285102	0.0526		MFNG,DLL3
Erythropoietin Signaling	0.54	0.285759	0.0448		PIK3R3,STAT5A,PRKD1
Neurotrophin/TRK Signaling	0.54	0.285759	0.0448		PIK3R3,CREB5,ATF2
Cleavage and Polyadenylation of Pre-mRNA	0.54	0.287078	0.0833		CPSF2
GNRH Signaling	0.54	0.289734	0.0388	1.342	PLCB2,MAP3K13,CREB5,PRKD1,ATF2
Amyotrophic Lateral Sclerosis Signaling	0.54	0.290402	0.0408		PIK3R3,GDNF,ALS2,CACNA1A
GDNF Family Ligand-Receptor Interactions	0.53	0.293089	0.0441		PIK3R3,GDNF,DOK3
Neuropathic Pain Signaling In Dorsal Horn Neurons	0.52	0.302691	0.04	0	PIK3R3,PLCB2,CAMK1G,PRKD1
Role of PKR in Interferon Induction and Antiviral Response	0.51	0.306196	0.05		CASP8,ATF2
Huntington's Disease Signaling	0.51	0.310456	0.0348		PIK3R3,PLCB2,POLR2F,CLTCL1,CASP8,CREB5,PRKD1,ATF2
Hepatic Fibrosis / Hepatic Stellate Cell Activation	0.5	0.313329	0.0354		CCR5,COL21A1,LAMA1,COL6A5,TNFSF15,IL1RAP,IL18RAP
Chemokine Signaling	0.5	0.316228	0.0423		PLCB2,CCR5,CAMK1G
GPCR-Mediated Integration of Enteroendocrine Signaling Exemplified by an L Cell	0.5	0.316228	0.0423		PLCB2,ADRB1,CCK
Axonal Guidance Signaling	0.5	0.31989	0.0323		ADAMTS8,PLCB2,ADAM11,SEMA4F,WNT6,HHIP,NFATC1,PIK3R3,LINGO1,PFN4,GNA13,RASSF5,EFNB3,PRKD1
JAK/Stat Signaling	0.49	0.323594	0.0417		PIK3R3,STAT5A,JAK3
Isoleucine Degradation I	0.49	0.326588	0.0714		SDS
Vitamin-C Transport	0.49	0.326588	0.0714		TXNRD3
Melanoma Signaling	0.49	0.326588	0.0476		PIK3R3,MDM2
Signaling by Rho Family GTPases	0.49	0.326588	0.0342	0.378	PIK3R3,STMN1,CIT,CDC42EP3,WASF1,GNA13,KIAA1804,SLC9A1
LPS-stimulated MAPK Signaling	0.48	0.331131	0.0411		PIK3R3,PRKD1,ATF2
Ephrin B Signaling	0.48	0.331131	0.0411		EFNB3,GNA13,CTNNB1
HGF Signaling	0.48	0.334195	0.0381	1	PIK3R3,MAP3K13,PRKD1,ATF2
Leptin Signaling in Obesity	0.47	0.338844	0.0405		PIK3R3,PLCB2,POMC
Telomere Extension by Telomerase	0.46	0.345144	0.0667		TERF1
The Visual Cycle	0.46	0.345144	0.0667		RDH5
Leukotriene Biosynthesis	0.46	0.345144	0.0667		DPEP2
Serotonin Receptor Signaling	0.46	0.346737	0.0455		DDC,HTR7
NF-ÎºB Signaling	0.46	0.349945	0.0347	-2.449	IL33,PIK3R3,ZAP70,CASP8,IL36B,TAB3
fMLP Signaling in Neutrophils	0.45	0.353183	0.037	-1	PIK3R3,PLCB2,NFATC1,PRKD1
HER-2 Signaling in Breast Cancer	0.45	0.353997	0.0395		PIK3R3,MDM2,PRKD1
Fc Epsilon RI Signaling	0.44	0.359749	0.0367	0	BTK,PIK3R3,INPP5D,PRKD1
Sphingosine-1-phosphate Signaling	0.44	0.359749	0.0367		PIK3R3,PLCB2,GNA13,CASP8
Synaptic Long Term Depression	0.44	0.360579	0.0352	1.342	PLCB2,GUCY1A3,GNA13,GUCY1B3,PRKD1
eNOS Signaling	0.44	0.360579	0.0352	1.342	PIK3R3,GUCY1A3,CASP8,GUCY1B3,PRKD1
PDGF Signaling	0.44	0.362243	0.039		PIK3R3,JAK3,INPP5D
Granzyme B Signaling	0.44	0.363078	0.0625		CASP8
Type I Diabetes Mellitus Signaling	0.44	0.366438	0.0364	1	CD247,CD3G,CASP8,IL1RAP
Chondroitin Sulfate Biosynthesis (Late Stages)	0.44	0.367282	0.0435		CHSY3,HS3ST5
Androgen Signaling	0.43	0.372392	0.036		POLR2F,GNA13,ERCC2,PRKD1
phagosome formation	0.43	0.372392	0.036		PIK3R3,PLCB2,INPP5D,PRKD1
Sertoli Cell-Sertoli Cell Junction Signaling	0.43	0.374973	0.0337		MPP6,GUCY1A3,MAP3K13,CTNNB1,GUCY1B3,ATF2
Reelin Signaling in Neurons	0.42	0.377572	0.038		PIK3R3,CNR2,ITGAL
Role of Wnt/GSK-3Î_ Signaling in the Pathogenesis of Influenza	0.42	0.377572	0.038		WNT6,CTNNB1,TCF7L2
Dendritic Cell Maturation	0.42	0.380189	0.0335		IL33,PIK3R3,PLCB2,CREB5,IL36B,ATF2
Graft-versus-Host Disease Signaling	0.41	0.387258	0.0417		IL33,IL36B
GÎ±q Signaling	0.41	0.38815	0.034	-1.342	BTK,PIK3R3,PLCB2,NFATC1,PRKD1
Cell Cycle: G2/M DNA Damage Checkpoint Regulation	0.4	0.397192	0.0408		CCNB3,MDM2
Tryptophan Degradation X (Mammalian, via Tryptamine)	0.4	0.398107	0.0556		DDC
Valine Degradation I	0.4	0.398107	0.0556		SDS
D-myo-inositol (1,4,5)-trisphosphate Degradation	0.4	0.398107	0.0556		INPP5D
Regulation of the Epithelial-Mesenchymal Transition Pathway	0.39	0.404576	0.0326		PIK3R3,WNT6,JAK3,CTNNB1,TCF7L2,HMGA2
Assembly of RNA Polymerase II Complex	0.39	0.406443	0.04		POLR2F,ERCC2
Heparan Sulfate Biosynthesis (Late Stages)	0.39	0.406443	0.04		EXTL2,HS3ST5
LPS/IL-1 Mediated Inhibition of RXR Function	0.39	0.408319	0.032		IL33,GSTA4,GSTM4,IL1RAP,HS3ST5,IL36B,IL18RAP
GÎ±12/13 Signaling	0.39	0.410204	0.0342	0	BTK,PIK3R3,GNA13,CTNNB1
GPCR-Mediated Nutrient Sensing in Enteroendocrine Cells	0.38	0.414954	0.0357		PLCB2,CCK,PRKD1
Glutathione Redox Reactions I	0.38	0.414954	0.0526		CLIC2
1D-myo-inositol Hexakisphosphate Biosynthesis II (Mammalian)	0.38	0.414954	0.0526		INPP5D
D-myo-inositol (1,3,4)-trisphosphate Biosynthesis	0.38	0.414954	0.0526		INPP5D
Ethanol Degradation IV	0.38	0.414954	0.0526		TYRP1
DNA damage-induced 14-3-3Ïƒ Signaling	0.38	0.414954	0.0526		CCNB3
Cysteine Biosynthesis III (mammalia)	0.38	0.414954	0.0526		CTH
Hematopoiesis from Pluripotent Stem Cells	0.38	0.416869	0.0392		CD247,CD3G
TR/RXR Activation	0.37	0.422669	0.0353		PIK3R3,ADRB1,MDM2
Synaptic Long Term Potentiation	0.37	0.422669	0.0336		PLCB2,CREB5,PRKD1,ATF2
p70S6K Signaling	0.37	0.422669	0.0336	-1	BTK,PIK3R3,PLCB2,PRKD1
CD27 Signaling in Lymphocytes	0.37	0.42658	0.0385		MAP3K13,CASP8
Endometrial Cancer Signaling	0.37	0.42658	0.0385		PIK3R3,CTNNB1
Cardiac Hypertrophy Signaling	0.37	0.42658	0.0314	-0.816	PIK3R3,PLCB2,ADRB1,MAP3K13,GNA13,CACNA1A,ATF2
ErbB Signaling	0.37	0.429536	0.0349		PIK3R3,NRG2,PRKD1
HIPPO signaling	0.37	0.429536	0.0349		STK4,WWTR1,NF2
RAR Activation	0.36	0.43451	0.0316		PIK3R3,STAT5A,RARB,RDH5,ERCC2,PRKD1
LXR/RXR Activation	0.36	0.435512	0.0331	1	IL33,IL1RAP,IL36B,IL18RAP
Gustation Pathway	0.36	0.435512	0.0331		PLCB2,ASIC3,PDE1B,P2RX5
Phototransduction Pathway	0.36	0.435512	0.0377		GUCY1A3,GUCY1B3
Breast Cancer Regulation by Stathmin1	0.36	0.439542	0.0314		PIK3R3,PLCB2,STMN1,CAMK1G,GNA13,PRKD1
G Beta Gamma Signaling	0.35	0.444631	0.0341		BTK,GNA13,PRKD1
Altered T Cell and B Cell Signaling in Rheumatoid Arthritis	0.35	0.444631	0.0341		IL33,SLAMF1,IL36B
RANK Signaling in Osteoclasts	0.35	0.444631	0.0341		PIK3R3,MAP3K13,NFATC1
Role of IL-17A in Arthritis	0.35	0.445656	0.037		PIK3R3,ATF2
Nicotine Degradation III	0.35	0.445656	0.037		UGT1A6,AOX1
Chondroitin Sulfate Biosynthesis	0.35	0.445656	0.037		CHSY3,HS3ST5
Superpathway of Inositol Phosphate Compounds	0.35	0.448745	0.0311		PTPRC,PIK3R3,PLCB2,PTPN7,DUSP10,INPP5D
Maturity Onset Diabetes of Young (MODY) Signaling	0.34	0.462381	0.0455		CACNA1A
Polyamine Regulation in Colon Cancer	0.34	0.462381	0.0455		CTNNB1
Pyrimidine Deoxyribonucleotides De Novo Biosynthesis I	0.34	0.462381	0.0455		NME5
Role of Cytokines in Mediating Communication between Immune Cells	0.33	0.463447	0.0357		IL33,IL36B
Hepatic Cholestasis	0.33	0.470977	0.0309		IL33,IL1RAP,PRKD1,IL36B,IL18RAP
FXR/RXR Activation	0.33	0.472063	0.0315		IL33,PCK2,FBP1,IL36B
Heparan Sulfate Biosynthesis	0.33	0.473151	0.0351		EXTL2,HS3ST5
Dermatan Sulfate Biosynthesis	0.33	0.473151	0.0351		CHSY3,HS3ST5
FcÎ_ Receptor-mediated Phagocytosis in Macrophages and Monocytes	0.32	0.480839	0.0323		PIK3R3,INPP5D,PRKD1
Chronic Myeloid Leukemia Signaling	0.32	0.480839	0.0323		PIK3R3,STAT5A,MDM2
Xenobiotic Metabolism Signaling	0.32	0.481948	0.0295		PIK3R3,UGT1A6,GSTA4,MAP3K13,CAMK1G,GSTM4,HS3ST5,PRKD1
Myc Mediated Apoptosis Signaling	0.32	0.481948	0.0345		PIK3R3,CASP8
IL-22 Signaling	0.31	0.49204	0.0417		STAT5A
Dopamine Degradation	0.31	0.49204	0.0417		LRTOMT
Superpathway of D-myo-inositol (1,4,5)-trisphosphate Metabolism	0.31	0.49204	0.0417		INPP5D
Ovarian Cancer Signaling	0.3	0.496592	0.0305		PIK3R3,WNT6,CTNNB1,TCF7L2
Glycolysis I	0.3	0.505825	0.04		FBP1
Gluconeogenesis I	0.3	0.505825	0.04		FBP1
Human Embryonic Stem Cell Pluripotency	0.29	0.514044	0.0299		PIK3R3,WNT6,CTNNB1,TCF7L2
p53 Signaling	0.29	0.515229	0.0306		PIK3R3,MDM2,CTNNB1
Antioxidant Action of Vitamin C	0.29	0.515229	0.0306		STAT5A,PLCB2,TXNRD3
GM-CSF Signaling	0.29	0.517607	0.0323		RUNX1,PIK3R3
NAD Salvage Pathway II	0.28	0.519996	0.0385		NT5E
CDK5 Signaling	0.28	0.522396	0.0303		LAMA1,DRD5,CACNA1A
Nicotine Degradation II	0.28	0.526017	0.0317		UGT1A6,AOX1
D-myo-inositol (1,4,5)-Trisphosphate Biosynthesis	0.27	0.533335	0.037		PLCB2
Retinoic acid Mediated Apoptosis Signaling	0.27	0.534564	0.0312		RARB,CASP8
IL-17A Signaling in Airway Cells	0.27	0.534564	0.0312		PIK3R3,JAK3
Eicosanoid Signaling	0.27	0.534564	0.0312		PTGDS,DPEP2
Paxillin Signaling	0.27	0.535797	0.0297		PIK3R3,ITGA11,ITGAL
CD40 Signaling	0.27	0.54325	0.0308		PIK3R3,JAK3
Granulocyte Adhesion and Diapedesis	0.26	0.548277	0.0282		IL33,IL1RAP,ITGAL,IL36B,IL18RAP
Angiopoietin Signaling	0.26	0.550808	0.0303		PIK3R3,STAT5A
Role of PI3K/AKT Signaling in the Pathogenesis of Influenza	0.26	0.550808	0.0303		PIK3R3,CCR5
Calcium Signaling	0.26	0.55335	0.0281	1	TRPC1,CAMK1G,CREB5,NFATC1,ATF2
Role of NFAT in Cardiac Hypertrophy	0.25	0.55847	0.0279	-0.447	PIK3R3,IL6ST,PLCB2,CAMK1G,PRKD1
GABA Receptor Signaling	0.25	0.559758	0.0299		GABBR1,GABRP
Macropinocytosis Signaling	0.25	0.567545	0.0294		PIK3R3,PRKD1
Pancreatic Adenocarcinoma Signaling	0.25	0.568853	0.0283		PIK3R3,MDM2,JAK3
Fatty Acid Î_-oxidation I	0.24	0.571479	0.0333		SDS
Sonic Hedgehog Signaling	0.24	0.571479	0.0333		HHIP
Agrin Interactions at Neuromuscular Junction	0.24	0.57544	0.029		NRG2,ITGAL
4-1BB Signaling in T Lymphocytes	0.23	0.583445	0.0323		ATF2
Melatonin Signaling	0.23	0.583445	0.0286		PLCB2,PRKD1
Small Cell Lung Cancer Signaling	0.23	0.591562	0.0282		PIK3R3,RARB
G Protein Signaling Mediated by Tubby	0.22	0.605341	0.0303		PLCB2
Retinoate Biosynthesis I	0.22	0.605341	0.0303		RDH5
B Cell Development	0.21	0.616595	0.0294		PTPRC
Cell Cycle Regulation by BTG Family Proteins	0.2	0.628058	0.0286		HOXB9
Role of JAK2 in Hormone-like Cytokine Signaling	0.2	0.628058	0.0286		STAT5A
Thyroid Hormone Metabolism II (via Conjugation and/or Degradation)	0.2	0.628058	0.0286		UGT1A6
Noradrenaline and Adrenaline Degradation	0.2	0.628058	0.0286		LRTOMT
